# Supplementary material for: T cell-independent eradication of experimental glioma by intravenous TLR7/8-agonist-loaded nanoparticles
Source: Nat Commun. 2023 Feb 11;14:771. doi: 10.1038/s41467-023-36321-6 (PMC9922247; doi:10.1038/s41467-023-36321-6)
Supplement: Supplementary file 4 — Source data file [file 41467_2023_36321_MOESM4_ESM.xlsx]

## Sheet: Fig 1
	Fig 1a qRT PCR on BMDMs
			NOS			TNF			IL-12			IL1ß			LCN2			IL6
		CDNP-R848	41.7845	42.3186	38.3685	2.42011	2.01756	2.66463	2305.16	1557.92	1807.79	4.73389	4.47369	4.75952	550.915	411.863	513.141	956.865	645.362	1165.53
		CDNP	1.97964	4.81624	2.41781	1.34895	3.01756	2.8435	26.1356	198.057	66.7881	0.593329	0.708228	0.477601	6.07108	45.2026	27.2817	20.0531	136.012	84.4294
	Fold incuction		21.1071	8.78665	15.8691	1.79407	0.668606	0.937096	88.1998	7.86603	27.0675	7.97852	6.31674	9.96548	90.7443	9.11151	18.809	47.7166	4.74488	13.8048
		Median
			41.7845			2.42011			1807.79			4.73389			513.141			956.865
			2.41781			2.8435			66.7881			0.593329			27.2817			84.4294
			17.282			0.851103			27.0675			7.97852			18.809			11.3333
		log 10	1.62102	1.62653	1.58397	0.383836	0.304826	0.425637	3.3627	3.19255	3.25715	0.675218	0.650666	0.677563	2.74108	2.61475	2.71024	2.98085	2.8098	3.06652
			0.296586	0.682708	0.383422	0.129997	0.479656	0.453853	1.41723	2.29679	1.8247	-0.226704	-0.149827	-0.320935	0.783266	1.65516	1.43587	1.30218	2.13358	1.92649
	Fig. 1b FACS on BMDM
		CD80			CD64			CD38				MHC II		MerTK				CD172		CD171
	CDNP-R848	3.00324	2.7524	2.38334	1.85551	2.15773	2.06632	705.431	658.966	762.33	2.27833	1.5779	1.60047	0.573219	0.657199	0.668711	0.889389	0.842091	0.827853	0.631912	0.534759	0.682735
	CDNP	1.13638	1.16873	1.0922	1.57114	1.43337	1.42848	1.7355	1.5362	0.633728	0.735632	0.704529	0.869351	0.880472	0.915365	0.849751	1.02718	1.01888	1.0018	1.26248	1.35252	1.73201
	Fold incuction	2.64282	2.35503	2.18215	1.181	1.50535	1.44652	406.471	428.959	1202.93	3.0971	2.23965	1.84099	0.651036	0.717964	0.786949	0.865857	0.826484	0.826368	0.500531	0.395381	0.394186
	Median
		2.7524			2.06632			705.431			1.60047			0.657199			0.842091			0.631912
		1.13638			1.43337			1.5362			0.735632			0.880472			1.01888			1.35252
		2.42209			1.44158			459.207			2.17563			0.746417			0.826484			0.467212
	log 10	0.47759	0.439712	0.377186	0.268464	0.333996	0.315198	2.84845	2.81886	2.88214	0.357616	0.198079	0.204246	-0.24168	-0.182303	-0.174761	-0.0509082	-0.0746411	-0.0820466	-0.199344	-0.271842	-0.165748
		0.0555227	0.0677153	0.0383009	0.196214	0.156358	0.154875	0.239425	0.186447	-0.198097	-0.133339	-0.152101	-0.0608047	-0.0552845	-0.0384057	-0.0707082	0.0116454	0.00812465	0.000780082	0.101225	0.131143	0.23855
	Fig 1c	ROS production
		CDNP-R848	CDNP
	BMDM culture 1	1.73608	1.03249
	BMDM culture 2	1.36437	1.08172
	BMDM culture 3	1.18812	0.691253
	Fig 1d	LDH release assay
	Treatment	CDNP-R848				CDNP				LPS
	Time after drug (hours)	Culture 1	Culture 2	Culture 3	Culture 4	Culture 1	Culture 2	Culture 3	Culture 4	Culture 1	Culture 2	Culture 3	Culture 4
	12	10.4922	4.0465	4.39		4.22	1.61	1.744		8.78	2.60465	8.9596
	24	22.717	10.7412	5.04321		8.15094	3.37941	1.15124		12.0189	5.84118	0.66358
	48	1.90719	1.43537	2.22706	2.02613	0.891985	0.94973	1.90214	0.915578	1.67529	1.18919	2.77064	1.51809
	72	1.46871	1.22095	1.26619	2.14675	1.01491	0.996959	0.663393	1.15231	1.4321	1.47994	2.13393	1.49972

## Sheet: Fig 2
	Fig 2 d_tumor volume as meausred by MRI
		CDNP-R848													R848													CDNP													PBS
	week 2	17.4615	11.4246	6.74194	7.75024	14.8383	10.6555	10.0317	9.74548						8.07922	10.5188	19.397	10.6171	12.309	7.83142	10.9076	8.8739	12.3688					15.4663	12.1252	9.01917	13.9069	6.07117	11.2964								10.788	13.5992	8.96362	8.68591	12.5696	11.1725
	week 3	16.3806	12.0996	6.18225	6.11389	7.12219	7.45972	25.968	10.4291						9.45496	13.1976	13.1421	22.7594	12.2833	30.8173	23.1653	11.5656	18.6536					31.1292	27.6086	18.8287	21.9904	9.57458	51.2311								24.4855	27.5488	17.1625	21.5588	24.494	24.4171
	week 4	5.9259	2.92236	2.74719	1.31592	3.85376	1.97388	22.0288	4.30664						15.5304	17.2906	6.9812	19.4952	12.8387	34.3762	29.2621	11.1725	20.6488					53.2562	70.1965	40.6012	41.4685	16.7438	129.981								63.7622	65.3088	35.0812	46.2537	38.6957	25.8484
	Fig 2 f_tumor growth in % from MRI1 to MRI3 for waterfall plot
	CDNP	PBS	CDNP	PBS	PBS	R848	CDNP	PBS	CDNP	PBS	CDNP	CDNP	R848	PBS	CDNP-R848	R848	R848	R848	R848	R848	R848	CDNP-R848	CDNP-R848	R848	CDNP-R848	CDNP-R848	CDNP-R848	CDNP-R848	CDNP-R848
	1050.64	491.047	478.931	432.514	380.24	338.952	350.166	291.373	244.337	207.851	198.187	175.792	168.273	131.357	119.592	92.2265	83.6208	66.9426	64.3781	25.9029	4.30336	-55.8088	-59.2522	-64.0089	-66.0631	-74.0283	-74.4205	-81.4755	-83.0209

## Sheet: Fig 3
		Fig 3b induction of cytokines (log of fold CDNP-R848/ CDNP
			week 3	week 4
		IL-12P40 (76)	1.35804	0.337054
		IL-12P70 (78)	0.234552	-0.0767403
		IFN-gamma (34)	0.795333	0.048202
		IL-1alpha (53)	0.0169456	-0.0605098
		IL-1beta (19)	-0.158823	-0.116712
		IL-2 (36)	0.337894	0.221725
		IL-3 (18)	0.111366	-0.212858
		IL-6 (38)	-0.153107	-0.631749
		IL-9 (33)	0.152967	0.0638461
		IL-13 (37)	0.557394	0.121188
		IL_17A (72)	0.0809219	0.191218
		GM-CSF (73)	0.561822	0.193463
		G-CSF (54)	-0.123368	-0.307387
		TNF-alpha (21)	0.231165	-0.0309846
		Eotaxin (74)	0.0334296	-0.450454
		RANTES (55)	0.630702	0.175499
		MCP-1 (51)	-0.0841817	0.189483
		MIP-1alpha (77)	0.5437	-0.19957
		MIP-1beta (75)	0.567188	-0.0621264
		KC (57)	0.562043	-0.163561
		IL-4 (39)	-0.245541	-0.388823
		IL-5 (52)	-0.5548	-0.371251
		IL-10 (56)	0.374061	0.00473378

## Sheet: Fig 4
	Fig 4a; d tumor volume in CD8 depletion
			Tumor volume
		treatment	CD8-depletion?	MRT1	MRT2	MRT3	%MRT3-MRT1
	Mouse 1	CDNP-R848	Depl	6.82739	5.34485	3.61023	-47.1214
	Mouse 2	CDNP-R848	Depl	9.57459	5.90881	7.31018	-23.6502
	Mouse 3	CDNP-R848	Depl	9.72412	7.16919	3.59741	-63.0053
	Mouse 4	CDNP-R848	Depl	6.07544	8.26721	4.24683	-30.0985
	Mouse 5	CDNP-R848	Depl	6.69067	6.77185	3.77258	-30.0985
	Mouse 6	CDNP-R848	Depl	3.77685	6.66931	4.50317	19.2308
	Mouse 7	CDNP-R848	Iso	8.10059	6.58814	2.31995	-71.3608
	Mouse 8	CDNP-R848	Iso	7.04102	8.24585	2.19177	-68.8714
	Mouse 9	CDNP-R848	Iso	5.70373	6.23352	2.61475	-54.1573
	Mouse 10	CDNP-R848	Iso	5.74219	4.47754	3.58887	-37.5
	Mouse 11	CDNP-R848	Iso	7.62207	14.0948	3.98621	-47.7018
	Fig 4b; d tumor volume in CD4 cell depletion
		Therapie	CD4depl	MRT1	MRT2	MRT3	%MRT3-MRT1
	Mouse 1	CDNP-R848	Iso	5.45593	4.02893	0	-100		*Complete response (no detectable remaining tumor) at MRI 3
	Mouse 2	CDNP	Depl	2.66174	12.6764	33.1055	1143.75
	Mouse 3	CDNP-R848	Iso	7.71179	4.85351	0.358073	-95.3568
	Mouse 4	CDNP-R848	Iso	2.83691	2.89246	0.622559	-78.0551
	Mouse 5	CDNP-R848	Iso	0.760498	0.358887	0.379774	-50.0625
	Mouse 6	CDNP	Iso	2.17896	8.77991	25.7487	1081.7
	Mouse 7	CDNP-R848	Depl	6.10107	5.48157	0.455729	-92.5303
	Mouse 8	CDNP	Iso	5.61401	10.2838	18.533	230.12
	Mouse 9	CDNP-R848	Iso	6.54541	5.98144	1.32378	-79.7754
	Mouse 10	CDNP-R848	Depl	1.86706	2.28577	1.12847	-39.559
	Mouse 11	CDNP-R848	Depl	4.49036	5.62256	1.71441	-61.8202
	Mouse 12	CDNP	Depl	2.17896	15.4022	64.4748	2858.98
	Mouse 13	CDNP	Iso	7.63916	31.4026	94.9725	1143.23
	Mouse 14	CDNP-R848	Depl	7.92542	5.60974	1.74696	-77.9575
	Mouse 15	CDNP-R848	Iso	7.54517	4.89624	3.42882	-54.5561
	Mouse 16	CDNP	Iso	6.28906	19.8627	51.3672	716.77
	Fig 4c; d tumor volume in NK cell depletion
			NK-depletion	MRT1	MRT2	MRT3	%MRT3-MRT1
	Mouse 1	CDNP-R848	Depl	2.67456	1.02539	0.499878	-81.3099
	Mouse 2	CDNP-R848	Depl	7.57507	6.3916	1.55518	-79.4698
	Mouse 3	CDNP-R848	Iso	8.32703	7.23755	4.04602	-51.411
	Mouse 4	CDNP-R848	Depl	6.54541	6.02417	6.04126	-7.70234
	Mouse 5	CDNP-R848	Iso	5.22949	3.29834	1.45264	-72.2222
	Mouse 6	CDNP	Depl	2.71728	5.63965	14.8425	446.226
	Mouse 7	CDNP	Depl	5.39185	14.458	46.275	758.241
	Mouse 8	CDNP-R848	Iso	5.60974	15.7056	45.3308	708.073
	Mouse 9	CDNP	Depl	3.12317	16.2439	38.2428	1124.49
	Mouse 10	CDNP	Depl	4.87488	9.03198	17.5854	260.736
	Mouse 11	CDNP-R848	Depl	4.16565	3.40515	0.944214	-77.3333
	Mouse 12	CDNP-R848	Iso	1.55945	1.57227	1.18347	-24.1096
	Mouse 13	CDNP-R848	Iso	2.13196	3.4906	0.730591	-65.7315
	Mouse 14	CDNP-R848	Iso	4.05029	3.84522	1.06811	-73.6287
	Mouse 15	CDNP-R848	Iso	2.41394	4.45618	0.965576	-60
	Mouse 16	CDNP-R848	Depl	2.1875	1.26465	0.247803	-88.6719
	Mouse 17	CDNP-R848	Depl	1.50391	1.34155	0.751953	-50
	Mouse 18	CDNP-R848	Depl	1.0083	1.05957	0.640869	-36.4407

## Sheet: Fig 5
		Figure 5h_24 hours after USPIO injection
	treatment	CDNP-R848			CDNP
	mouse 1	-3.44499		mouse 1	-15.5755
	mouse 2	-8.10679		mouse 2	-12.1704
	mouse 3	-1.692		mouse 3	-5.81888
	mouse 4	-5.49954		mouse 4	-13.4129
	mouse 5	-1.5102

## Sheet: SFig 3
	3a) Animal weight during treatment
		CDNP-R848										CDNP										PBS										R848
	d0	18.8	18.9	19	18.5	17.6	16.6	20	17.8			19	18.6	18.5	18	19	19.2					19	18.6	19.5	17.7	20.1	20.1					17	19	19	19	19	18.2	17.7	18	18.6
	d3	19.4	18.9	19.6	18	18	17.4	19.3	18.3			19.9	19.1	19	18.6	18.7	18.5					19.3	19.3	19.5	18.1	21	19.8					17.9	19.2	19.2	19.8	18	17.6	17.7	19.4	19.7
	d6	19.1	19	20.1	18.8	18.4	17.7	19.8	18.1			19.7	18.9	18.7	18.9	18.3	18.1					19.9	19.1	20.3	18.4	21.1	20.4					17.7	19	19	19.6	18.1	18.5	18.3	19.3	18.8
	d10	18.6	18.8	20.5	18.6	18.6	17.4	19.8	18.1			19.2	18.1	18.9	18.9	18.5	18.4					19.7	18.8	20.2	18.4	21.2	20.3					17	19.5	18.6	19.4	17.7	18.4	17.7	19.3	19
	d13	18.5	19.7	20.6	18.7	19.2	17.1	20	18.7			20	18.8	19.2	18.7	18.9	18.6					20.1	19.2	20.2	18.9	22	21					17.7	20	19.2	20.3	18.3	18.2	18.1	20	19.4
	d14	19.2	19.8	20.6	18.7	19.1	17.2	19.8	18.9			19.9	18.7	19.7	18.9	18.9	18.5					20.4	19.2	20.5	18.8	21.8	21					17.9	19.9	19.7	20.5	18.5	18.5	18.1	19.9	19.2
	d15	16.6	17	18.2	16.35	16.6	16	17.7	17.2			19.8	19	19.7	18.7	18.7	18.8					20.5	19.6	21.2	18.3	21.5	20.2					17	18.9	17.6	18.5	17.6	17.5	17.3	19.1	18.1
	d16	16.6	17	18.5	15.2	17.3	15.8	17.6	16.1			19.7	18.7	19.6	18.4	18.5	18.4					20.4	19.3	20.6	18.1	20.3	20					17.1	19.1	18	19	17.5	18.1	17.8	19.5	18
	d17	17.6	18.3	19.3	16.3	18.1	16.8	18.5	16.9			19.8	18.3	20.1	18.6	18.6	18.6					20.3	19.2	20.5	18.3	21.2	20.7					18.6	19.2	18.5	19.5	17.8	18.9	18.4	19.7	18.2
	d18	16	16.3	18.2	14.9	16.5	15.8	17.4	15.7			19.9	18	19.3	18.7	18.6	18.8					20.4	19.3	20.9	18.3	21.4	20.6					17.3	18.6	17.5	17.8	17.2	18.1	17.6	19	17.9
	d19	17.2	17	19.2	15.7	17.2	16.3	18.4	16			19.3	17.9	19.6	18.2	17.9	18.5					19.9	19.3	20.5	18.1	21.2	20					17.3	18.4	18.1	18.4	17.5	18	18	18.7	17.9
	d20	17.4	17.3	19.9	16.1	17.2	16.7	18.3	16.3			19.7	18	19.5	18.5	17.7	18.5					20	19.1	20.7	17.9	21.2	20.2					17.3	18.9	18.3	19.3	17.7	18.4	17.9	18.9	18.1
	d21	17	17	19	16.3	17	16.5	18	16.1			19.4	17.9	19.6	18.1	17.5	18.4					19.8	18.8	20.5	18.1	20.9	19.6					17.2	18.4	18	18.9	17.7	18.1	17.9	19.2	18
	d22	16.4	16.4	17.5	15.6	16.8	17	16.7	15.9			19	18.2	19.2	17.8	17.7	18.2					19.7	18.7	19.8	18.4	20.6	17.3					17	18.8	18.2	18.9	17.8	18.1	18	19.1	18.1
	d23
	d24	16.7	16.5	18.2	15.7	16.7	16.8	18.1	15.8			19.3	18	19.3	17.5	17.6	18.3					19.6	18.8	20.1	18.3	20.7	19.7					17.3	18.4	18.3	19	17.8	18.2	17.4	19	18
	d25	16.8	17	18.4	16	17	16.8	18.1	16			18.2	18.1	19.1	17	17.2	18.2					19.4	18.8	19.9	17.8	20.2	19.3					17.3	18.5	18.3	19	17.5	17.9	17.9	19.3	18.3
	d26	16.9	17.2	18.2	16.2	17.2	16.4	18	16.4				18	19.2	16.5		18					19.1	17.9	19.9	17.5	20.2	19.5					17.4	18.6	18.5	18.8	17.1	18	17.4	19.5	18.5
	d27	17.5	18.4	19.2	16.8	17.6	17.5	18.9	17.5				19	19	15.5		17.7					18.7		20.5	18.6	17.2	19.8					18.3	19.5	20	19.7	18.2	18.3	18	20.5	19
	3f) Survival data
	day of termination	CDNP-R848	CDNP
	85	0
	85	0
	85	0
	64	1
	47	1
	41	1	1
	36	1	1
	32		1
	28		1
	28		1
	28		1
	28		1

## Sheet: SFig 4
	Sfig 4 b
	log Fold induction after single dose of CDNP-R848
		week 3
	IL-12P40 (76)	1.58323
	IL-12P70 (78)	0.814944
	IFN-gamma (34)	1.06829
	IL-1alpha (53)	0.267532
	IL-1beta (19)	0.0621083
	IL-2 (36)	0.834591
	IL-3 (18)	0.469276
	IL-6	0.857949
	IL-9 (33)	0.40639
	IL-13 (37)	0.526505
	IL_17A (72)	0.465853
	GM-CSF (73)	0.634194
	G-CSF (54)	0.941644
	TNF-alpha (21)	0.582363
	Eotaxin (74)	0.35118
	RANTES (55)	1.00855
	MCP-1 (51)	0.621543
	MIP-1alpha (77)	0.953735
	MIP-1beta (75)	0.337076
	KC (57)	0.436947
	IL-4 (39)	0.586129
	IL-5 (52)	0.34531
	IL-10 (56)	0.613321

## Sheet: SFig 5
		SFig 5b tumor volume in CD4 cell depletion
			Therapie	CD4depl	MRT1	MRT2	MRT3	%MRT3-MRT1
		Mouse 1	CDNP-R848	Iso	5.45593	4.02893	0	-100		*Complete response (no detectable remaining tumor) at MRI 3
		Mouse 2	CDNP	Depl	2.66174	12.6764	33.1055	1143.75
		Mouse 3	CDNP-R848	Iso	7.71179	4.85351	0.358073	-95.3568
		Mouse 4	CDNP-R848	Iso	2.83691	2.89246	0.622559	-78.0551
		Mouse 5	CDNP-R848	Iso	0.760498	0.358887	0.379774	-50.0625
		Mouse 6	CDNP	Iso	2.17896	8.77991	25.7487	1081.7
		Mouse 7	CDNP-R848	Depl	6.10107	5.48157	0.455729	-92.5303
		Mouse 8	CDNP	Iso	5.61401	10.2838	18.533	230.12
		Mouse 9	CDNP-R848	Iso	6.54541	5.98144	1.32378	-79.7754
		Mouse 10	CDNP-R848	Depl	1.86706	2.28577	1.12847	-39.559
		Mouse 11	CDNP-R848	Depl	4.49036	5.62256	1.71441	-61.8202
		Mouse 12	CDNP	Depl	2.17896	15.4022	64.4748	2858.98
		Mouse 13	CDNP	Iso	7.63916	31.4026	94.9725	1143.23
		Mouse 14	CDNP-R848	Depl	7.92542	5.60974	1.74696	-77.9575
		Mouse 15	CDNP-R848	Iso	7.54517	4.89624	3.42882	-54.5561
		Mouse 16	CDNP	Iso	6.28906	19.8627	51.3672	716.77
		SFig 5c tumor volume in CD8 depletion
				Tumor volume
			treatment	CD8-depletion?	MRT1	MRT2	MRT3	%MRT3-MRT1
		Mouse 1	CDNP-R848	Depl	6.82739	5.34485	3.61023	-47.1214
		Mouse 2	CDNP-R848	Depl	9.57459	5.90881	7.31018	-23.6502
		Mouse 3	CDNP-R848	Depl	9.72412	7.16919	3.59741	-63.0053
		Mouse 4	CDNP-R848	Depl	6.07544	8.26721	4.24683	-30.0985
		Mouse 5	CDNP-R848	Depl	6.69067	6.77185	3.77258	-30.0985
		Mouse 6	CDNP-R848	Depl	3.77685	6.66931	4.50317	19.2308
		Mouse 7	CDNP-R848	Iso	8.10059	6.58814	2.31995	-71.3608
		Mouse 8	CDNP-R848	Iso	7.04102	8.24585	2.19177	-68.8714
		Mouse 9	CDNP-R848	Iso	5.70373	6.23352	2.61475	-54.1573
		Mouse 10	CDNP-R848	Iso	5.74219	4.47754	3.58887	-37.5
		Mouse 11	CDNP-R848	Iso	7.62207	14.0948	3.98621	-47.7018
		SFig 5d tumor volume in NK cell depletion
				NK-depletion	MRT1	MRT2	MRT3	%MRT3-MRT1
		Mouse 1	CDNP-R848	Depl	2.67456	1.02539	0.499878	-81.3099
		Mouse 2	CDNP-R848	Depl	7.57507	6.3916	1.55518	-79.4698
		Mouse 3	CDNP-R848	Iso	8.32703	7.23755	4.04602	-51.411
		Mouse 4	CDNP-R848	Depl	6.54541	6.02417	6.04126	-7.70234
		Mouse 5	CDNP-R848	Iso	5.22949	3.29834	1.45264	-72.2222
		Mouse 6	CDNP	Depl	2.71728	5.63965	14.8425	446.226
		Mouse 7	CDNP	Depl	5.39185	14.458	46.275	758.241
		Mouse 8	CDNP-R848	Iso	5.60974	15.7056	45.3308	708.073
		Mouse 9	CDNP	Depl	3.12317	16.2439	38.2428	1124.49
		Mouse 10	CDNP	Depl	4.87488	9.03198	17.5854	260.736
		Mouse 11	CDNP-R848	Depl	4.16565	3.40515	0.944214	-77.3333
		Mouse 12	CDNP-R848	Iso	1.55945	1.57227	1.18347	-24.1096
		Mouse 13	CDNP-R848	Iso	2.13196	3.4906	0.730591	-65.7315
		Mouse 14	CDNP-R848	Iso	4.05029	3.84522	1.06811	-73.6287
		Mouse 15	CDNP-R848	Iso	2.41394	4.45618	0.965576	-60
		Mouse 16	CDNP-R848	Depl	2.1875	1.26465	0.247803	-88.6719
		Mouse 17	CDNP-R848	Depl	1.50391	1.34155	0.751953	-50
		Mouse 18	CDNP-R848	Depl	1.0083	1.05957	0.640869	-36.4407

## Sheet: SFig 6
		Sfig 6d FA values as measured by MRI
		CDNP-R848	CDNP	healthy brain
		0.0723		0.1848
		0.0766	0.0959	0.2411
		0.0944	0.1333	0.1681
		0.1227	0.1356	0.2462
		0.0778	0.1262	0.1867
		0.0894	0.0986	0.2168
		0.1412	0.0948	0.2158
		0.0851	0.1283	0.2143
		0.0769	0.0894	0.2105
				0.1841
				0.2775
				0.1962
				0.2175
				0.2311
				0.2059
				0.2007
				0.2178
